# Supplementary material for: Peptides-Based Vaccine MP3RT Induced Protective Immunity Against Mycobacterium Tuberculosis Infection in a Humanized Mouse Model
Source: Front Immunol. 2021 Apr 26;12:666290. doi: 10.3389/fimmu.2021.666290 (PMC8108698; doi:10.3389/fimmu.2021.666290)
Supplement: Supplementary file 2 [file Table_1.xls]

## Sheet: Table S1-5 peptides per protein
Table S1 Overview of M. tuberculosis peptide predicted binding affinities to HLA-DRB1*01:01 allele a
Protein	Peptide No	allele	start	end	peptide	method b	percentile_rank c	comblib_core	comblib_score	comblib_rank	smm_align_core	smm_align_ic50 d	smm_align_rank	nn_align_core	nn_align_ic50 d	nn_align_rank
Mpt51	1	HLA-DRB1*01:01	51	65	PVAFLAGGPHAVYLL	Consensus (comb.lib./smm/nn)	0.19	FLAGGPHAV	0.01	0.01	FLAGGPHAV	17	3.02	FLAGGPHAV	4.2	0.19
	2	HLA-DRB1*01:01	52	66	VAFLAGGPHAVYLLD	Consensus (comb.lib./smm/nn)	0.39	FLAGGPHAV	0.01	0.01	FLAGGPHAV	17	3.02	FLAGGPHAV	4.5	0.39
	3	HLA-DRB1*01:01	50	64	IPVAFLAGGPHAVYL	Consensus (comb.lib./smm/nn)	0.47	FLAGGPHAV	0.01	0.01	FLAGGPHAV	17	3.02	FLAGGPHAV	4.6	0.47
	4	HLA-DRB1*01:01	53	67	AFLAGGPHAVYLLDA	Consensus (comb.lib./smm/nn)	0.97	FLAGGPHAV	0.01	0.01	FLAGGPHAV	56	10.88	FLAGGPHAV	5.2	0.97
	5	HLA-DRB1*01:01	49	63	DIPVAFLAGGPHAVY	Consensus (comb.lib./smm/nn)	1.43	FLAGGPHAV	0.01	0.01	FLAGGPHAV	18	3.24	FLAGGPHAV	5.7	1.43
Mpt63	6	HLA-DRB1*01:01	10	24	AVAVVAMAAIATFAA	Consensus (comb.lib./smm/nn)	0.6	AVVAMAAIA	0.01	0.01	VVAMAAIAT	6	0.6	VVAMAAIAT	6.6	2.28
	7	HLA-DRB1*01:01	7	21	IKTAVAVVAMAAIAT	Consensus (comb.lib./smm/nn)	0.77	AVVAMAAIA	0.01	0.01	IKTAVAVVA	7	0.77	VVAMAAIAT	11.1	6.03
	8	HLA-DRB1*01:01	8	22	KTAVAVVAMAAIATF	Consensus (comb.lib./smm/nn)	0.77	AVVAMAAIA	0.01	0.01	VVAMAAIAT	7	0.77	VVAMAAIAT	9	4.39
	9	HLA-DRB1*01:01	9	23	TAVAVVAMAAIATFA	Consensus (comb.lib./smm/nn)	0.77	AVVAMAAIA	0.01	0.01	VVAMAAIAT	7	0.77	VVAMAAIAT	7.6	3.19
	10	HLA-DRB1*01:01	11	25	VAVVAMAAIATFAAP	Consensus (comb.lib./smm/nn)	0.77	AVVAMAAIA	0.01	0.01	VVAMAAIAT	7	0.77	VVAMAAIAT	8.6	4.05
Mpt64	11	HLA-DRB1*01:01	72	86	QTRDKFLSAATSSTP	Consensus (comb.lib./smm/nn)	6.32	FLSAATSST	0.09	10.14	FLSAATSST	10	1.36	DKFLSAATS	11.5	6.32
	12	HLA-DRB1*01:01	2	16	RIKIFMLVTAVVLLC	Consensus (comb.lib./smm/nn)	0.28	FMLVTAVVL	0.01	0.01	FMLVTAVVL	4	0.28	IFMLVTAVV	8.2	3.71
	13	HLA-DRB1*01:01	3	17	IKIFMLVTAVVLLCC	Consensus (comb.lib./smm/nn)	0.28	FMLVTAVVL	0.01	0.01	FMLVTAVVL	4	0.28	IFMLVTAVV	12.3	6.87
	14	HLA-DRB1*01:01	4	18	KIFMLVTAVVLLCCS	Consensus (comb.lib./smm/nn)	0.28	FMLVTAVVL	0.01	0.01	FMLVTAVVL	4	0.28	IFMLVTAVV	19.4	11
	15	HLA-DRB1*01:01	71	85	AQTRDKFLSAATSST	Consensus (comb.lib./smm/nn)	5.88	FLSAATSST	0.09	10.14	DKFLSAATS	9	1.15	DKFLSAATS	10.9	5.88
Mtb8.4	16	HLA-DRB1*01:01	2	16	RLSLTALSAGVGAVA	Consensus (comb.lib./smm/nn)	1.15	RLSLTALSA	0.01	0.01	LTALSAGVG	44	8.67	LTALSAGVG	5.4	1.15
	17	HLA-DRB1*01:01	1	15	MRLSLTALSAGVGAV	Consensus (comb.lib./smm/nn)	1.9	RLSLTALSA	0.01	0.01	LTALSAGVG	43	8.47	LTALSAGVG	6.2	1.9
	18	HLA-DRB1*01:01	68	82	YLRNFLAAPPPQRAA	Consensus (comb.lib./smm/nn)	2.28	YLRNFLAAP	0.01	0.01	FLAAPPPQR	41	8.09	FLAAPPPQR	6.6	2.28
	19	HLA-DRB1*01:01	67	81	SYLRNFLAAPPPQRA	Consensus (comb.lib./smm/nn)	4.14	YLRNFLAAP	0.01	0.01	FLAAPPPQR	41	8.09	FLAAPPPQR	8.7	4.14
	20	HLA-DRB1*01:01	69	83	LRNFLAAPPPQRAAM	Consensus (comb.lib./smm/nn)	6.15	FLAAPPPQR	0.02	6.15	FLAAPPPQR	45	8.87	FLAAPPPQR	5.3	1.06
PPE18	21	HLA-DRB1*01:01	113	127	ENRAELMILIATNLL	Consensus (comb.lib./smm/nn)	0.77	LMILIATNL	0.01	0.01	LMILIATNL	7	0.77	LMILIATNL	10.2	5.34
	22	HLA-DRB1*01:01	114	128	NRAELMILIATNLLG	Consensus (comb.lib./smm/nn)	0.77	LMILIATNL	0.01	0.01	LMILIATNL	7	0.77	LMILIATNL	8.9	4.3
	23	HLA-DRB1*01:01	115	129	RAELMILIATNLLGQ	Consensus (comb.lib./smm/nn)	0.77	LMILIATNL	0.01	0.01	LMILIATNL	7	0.77	LMILIATNL	7.9	3.45
	24	HLA-DRB1*01:01	116	130	AELMILIATNLLGQN	Consensus (comb.lib./smm/nn)	0.77	LMILIATNL	0.01	0.01	LMILIATNL	7	0.77	LMILIATNL	12.3	6.87
	25	HLA-DRB1*01:01	149	163	AAAMFGYAAATATAT	Consensus (comb.lib./smm/nn)	1.06	AAAMFGYAA	0.01	0.01	FGYAAATAT	10	1.36	FGYAAATAT	5.3	1.06
PPE44	26	HLA-DRB1*01:01	150	164	AMYGYAAASAVAARL	Consensus (comb.lib./smm/nn)	0.03	AASAVAARL	0.01	0.01	YAAASAVAA	7	0.77	YAAASAVAA	3.8	0.03
	27	HLA-DRB1*01:01	151	165	MYGYAAASAVAARLN	Consensus (comb.lib./smm/nn)	0.03	AASAVAARL	0.01	0.01	YAAASAVAA	9	1.15	YAAASAVAA	3.8	0.03
	28	HLA-DRB1*01:01	152	166	YGYAAASAVAARLNP	Consensus (comb.lib./smm/nn)	0.09	AASAVAARL	0.01	0.01	YAAASAVAA	9	1.15	YAAASAVAA	4	0.09
	29	HLA-DRB1*01:01	153	167	GYAAASAVAARLNPL	Consensus (comb.lib./smm/nn)	0.25	AASAVAARL	0.01	0.01	YAAASAVAA	26	4.99	YAAASAVAA	4.3	0.25
	30	HLA-DRB1*01:01	154	168	YAAASAVAARLNPLT	Consensus (comb.lib./smm/nn)	0.62	AASAVAARL	0.01	0.01	YAAASAVAA	27	5.2	YAAASAVAA	4.8	0.62
PPE68	31	HLA-DRB1*01:01	137	151	MDYFIRMWNQAALAM	Consensus (comb.lib./smm/nn)	1.36	FIRMWNQAA	0.12	11.23	FIRMWNQAA	10	1.36	FIRMWNQAA	3.8	0.03
	32	HLA-DRB1*01:01	135	149	TEMDYFIRMWNQAAL	Consensus (comb.lib./smm/nn)	1.58	FIRMWNQAA	0.12	11.23	FIRMWNQAA	11	1.58	FIRMWNQAA	4.5	0.39
	33	HLA-DRB1*01:01	136	150	EMDYFIRMWNQAALA	Consensus (comb.lib./smm/nn)	1.58	FIRMWNQAA	0.12	11.23	FIRMWNQAA	11	1.58	FIRMWNQAA	4.1	0.13
	34	HLA-DRB1*01:01	138	152	DYFIRMWNQAALAME	Consensus (comb.lib./smm/nn)	1.58	FIRMWNQAA	0.12	11.23	FIRMWNQAA	11	1.58	FIRMWNQAA	4	0.09
	35	HLA-DRB1*01:01	134	148	LTEMDYFIRMWNQAA	Consensus (comb.lib./smm/nn)	2.05	FIRMWNQAA	0.12	11.23	LTEMDYFIR	13	2.05	FIRMWNQAA	6.1	1.81
RpfA	36	HLA-DRB1*01:01	377	391	AYTKKLWQAIRAQDV	Consensus (comb.lib./smm/nn)	5.59	KKLWQAIRA	28.04	36.59	AYTKKLWQA	29	5.59	WQAIRAQDV	9	4.39
	37	HLA-DRB1*01:01	379	393	TKKLWQAIRAQDVCG	Consensus (comb.lib./smm/nn)	5.59	KKLWQAIRA	28.04	36.59	WQAIRAQDV	29	5.59	WQAIRAQDV	6.6	2.28
	38	HLA-DRB1*01:01	380	394	KKLWQAIRAQDVCGN	Consensus (comb.lib./smm/nn)	5.59	KKLWQAIRA	28.04	36.59	WQAIRAQDV	29	5.59	WQAIRAQDV	5.7	1.43
	39	HLA-DRB1*01:01	378	392	YTKKLWQAIRAQDVC	Consensus (comb.lib./smm/nn)	5.79	KKLWQAIRA	28.04	36.59	WQAIRAQDV	30	5.79	WQAIRAQDV	7.6	3.19
	40	HLA-DRB1*01:01	381	395	KLWQAIRAQDVCGND	Consensus (comb.lib./smm/nn)	5.79	KLWQAIRAQ	46.93	39.46	WQAIRAQDV	30	5.79	WQAIRAQDV	7	2.64
RpfB	41	HLA-DRB1*01:01	158	172	NVAGLLSAAGVPLLQ	Consensus (comb.lib./smm/nn)	2.05	LLSAAGVPL	0.04	7.94	LLSAAGVPL	13	2.05	LLSAAGVPL	6.3	1.99
	42	HLA-DRB1*01:01	160	174	AGLLSAAGVPLLQSD	Consensus (comb.lib./smm/nn)	2.74	LLSAAGVPL	0.04	7.94	LLSAAGVPL	16	2.74	LLSAAGVPL	7.1	2.73
	43	HLA-DRB1*01:01	10	24	LLVLAFAGGYAVAAC	Consensus (comb.lib./smm/nn)	3.72	FAGGYAVAA	0.07	9.62	FAGGYAVAA	20	3.72	LAFAGGYAV	5.7	1.43
	44	HLA-DRB1*01:01	159	173	VAGLLSAAGVPLLQS	Consensus (comb.lib./smm/nn)	2.51	LLSAAGVPL	0.04	7.94	LLSAAGVPL	15	2.51	LLSAAGVPL	5.7	1.43
	45	HLA-DRB1*01:01	157	171	PNVAGLLSAAGVPLL	Consensus (comb.lib./smm/nn)	2.64	LLSAAGVPL	0.04	7.94	LLSAAGVPL	12	1.81	LLSAAGVPL	7	2.64
RpfE	46	HLA-DRB1*01:01	5	19	RTTLIAAAIAGTLVT	Consensus (comb.lib./smm/nn)	3.88	RTTLIAAAI	0.01	0.01	AAAIAGTLV	30	5.79	IAAAIAGTL	8.4	3.88
	47	HLA-DRB1*01:01	4	18	ARTTLIAAAIAGTLV	Consensus (comb.lib./smm/nn)	5.65	RTTLIAAAI	0.01	0.01	LIAAAIAGT	30	5.79	IAAAIAGTL	10.6	5.65
	48	HLA-DRB1*01:01	6	20	TTLIAAAIAGTLVTT	Consensus (comb.lib./smm/nn)	6	IAAAIAGTL	0.18	12.42	AAAIAGTLV	31	6	IAAAIAGTL	7	2.64
	49	HLA-DRB1*01:01	3	17	NARTTLIAAAIAGTL	Consensus (comb.lib./smm/nn)	6.21	RTTLIAAAI	0.01	0.01	RTTLIAAAI	32	6.21	IAAAIAGTL	16.4	9.41
	50	HLA-DRB1*01:01	2	16	KNARTTLIAAAIAGT	Consensus (comb.lib./smm/nn)	7.68	RTTLIAAAI	0.01	0.01	RTTLIAAAI	39	7.68	RTTLIAAAI	19.3	10.95
TB10.4	51	HLA-DRB1*01:01	1	15	MSQIMYNYPAMLGHA	Consensus (comb.lib./smm/nn)	3	IMYNYPAML	0.01	0.01	IMYNYPAML	56	10.88	IMYNYPAML	7.4	3
	52	HLA-DRB1*01:01	21	35	YAGTLQSLGAEIAVE	Consensus (comb.lib./smm/nn)	5.34	SLGAEIAVE	28.72	36.59	LQSLGAEIA	21	3.95	LQSLGAEIA	10.2	5.34
	53	HLA-DRB1*01:01	67	81	RAYHAMSSTHEANTM	Consensus (comb.lib./smm/nn)	6.21	AYHAMSSTH	10.14	30.58	YHAMSSTHE	32	6.21	YHAMSSTHE	8.7	4.14
	54	HLA-DRB1*01:01	64	78	DLVRAYHAMSSTHEA	Consensus (comb.lib./smm/nn)	7.08	AYHAMSSTH	10.14	30.58	YHAMSSTHE	30	5.79	YHAMSSTHE	12.6	7.08
	55	HLA-DRB1*01:01	23	37	GTLQSLGAEIAVEQA	Consensus (comb.lib./smm/nn)	7.14	SLGAEIAVE	28.72	36.59	LQSLGAEIA	22	4.16	LQSLGAEIA	12.7	7.14
a The MHC II binding predictions were made on 4 Mar, 2017 using the IEDB analysis resource Consensus tool.
b The prediction method list box allows choosing between seven currently implemented MHC II binding prediction methods: IEDB recommended, Consensus method, Combinatorial library, NN-align (netMHCII-2.2), and SMM-align (netMHCII-1.1). The selection IEDB Recommended uses the Consensus approach, combining NN-align, SMM-align, CombLib and Sturniolo if any corresponding predictor is available for the …
c For each peptide, a percentile rank for each of the three methods (combinatorial library, SMM_align and Sturniolo) is generated by comparing the peptide's score against the scores of five million random 15 mers selected from SWISSPROT database. A small numbered percentile rank indicates high affinity. The median percentile rank of the three methods were then used to generate the rank for consen…
d The predicted output is given in units of IC50nM for SMM_align, NN_align, and netmhciipan. Therefore a lower number indicates higher affinity. As a rough guideline, peptides with IC50values <50 nM are considered high affinity, <500 nM intermediate affinity and <5000 nM low affinity.
